# Supplementary material for: Evidence Synthesis for Complex Interventions Using Meta-Regression Models
Source: Am J Epidemiol. 2023 Sep 8;193(2):323–38. doi: 10.1093/aje/kwad184 (PMC10840082; doi:10.1093/aje/kwad184)
Supplement: Web_Material_kwad184 [file web_material_kwad184.zip]

Archive with 1 entries (1 files):
- kwad184 Konnyu Web Material.pdf
